# Supplementary material for: TrCla4 promotes actin polymerization at the hyphal tip and mycelial growth in Trichophyton rubrum
Source: Microbiol Spectr. 2023 Oct 31;11(6):e02923-23. doi: 10.1128/spectrum.02923-23 (PMC10714743; doi:10.1128/spectrum.02923-23)
Supplement: Table S1 — Primers used in this study. [file spectrum.02923-23-s0004.xlsx]

## Sheet: Sheet1
TableS1. Primers used in this study.
Trrac-F-EcoR1-pGEX	5’- GGG GCC CCT GGG ATC CAT GGC TTC TGG TCC AGC TAC -3’
Trrac-R-BamH1-pGEX	5’- GTC GAC CCG GGA ATT CTA CTT TCT CTT TGG TTT CTG AGT TGG A -3’
Trcla4-F-pCold	5’- GAT AAG CTG GGA TCC ATG TAT TCG CGC GAG CAG TT -3’
Trcla4-R-pCold	5’- TTT TAA GCA GAG ATT AGT TGG AAG AGT TCT TCT TG -3’
Trste20-F-pCold	5’- GAT AAG CTG GGA TCC ATG GAC TCC GAG CCA TCG CC -3’
Trste20-R-pCold	5’- GCT TTT AAG CAG AGA CTA AGC GCC GCC TTT CTG CG -3’
ΔTrcla4-5'-F	5’- GGG AAA CGA CAA TCT GTC GAG GTG AGC ATA GAC GG -3’
ΔTrcla4-5'-R	5’- TCA ATA TCA TCT TCT GCT AAG ATG GAC GGT CTG GT -3’
ΔTrcla4-3'-F	5’- CGT CAT GAA TCA TCT TTC ATC TCA CCT TTC CCC GC -3’
ΔTrcla4-3'-R	5’- GTG AAT TCG AGC TCG GCT TCC AAG GGC CAA ATT GG -3’
pAg1-F	5’-CGA GCT CGA ATT CAC TGG CC -3’
pAg1-R	5’- AGA TTG TCG TTT CCC GCC TT -3’
PtrpC-F-pAg1	5’- GTG AAT TCG AGC TCG AGA AGA TGA TAT TGA AGG AGC ACT -3’
Ptef1-R-ATG	5’- CAT GGT GAC GGT GTA TTT TTG TGT GG -3’
3xHA-F-Ptef1	5’- TAC ACC GTC ACC ATG TAC CCG TAT GAT GT -3’
3xHA-R-ATG	5’- CAT GCT AGC TGC GTA GTC TGG GAC GTC ATA G -3’
Cla4-F-3xHA	5’- TAC GCA GCT AGC ATG TAT TCG CGC GAG CAG T -3’
Cla4-R-pAg	5’- GGG AAA CGA CAA TCT TTA GTT GGA AGA GTT CTT CT -3’
ΔTrcla4-comfirmation-F (primer 1)	5’- CCG TCA TCA AGG AGG GCT ACG -3’
ΔTrcla4-comfirmation-R (primer 2)	5’- GCG CAT AGA CTG GCT GGT AT -3’
PtrpC-F (primer 3)	5’- AGA AGA TGA TAT TGA AGG AGC A -3’
TagrA-R (primer 4)	5’- TTC GCA GGC TTT GTA CTT T -3’
For RT-PCR
ACTB-RT-F	5’- CGA GCG TGG CTA CAG CTT CT -3’
ACTB-RT-R	5’- CTC CTT GAT GTC ACG GAC GAT -3’
Trcla4-RT-F	5’- GTC CGA GAG CGA GGT AAT GG -3’
Trcla4-RT-R	5’- ACG GGA GAG CTT GCA TTC TC -3’
Trste20-RT-F	5’- ACA CTA TCT GCA CCA CTG GC -3’
Trste20-RT-R	5’- CTA CGC AGT GAT TTG TGC CG -3’
rpb2-RT-F	5’- TGC AGG AGC TGG TGG AAG A -3’
rpb2-RT-R	5’- GCT GGG AGG TAC TGT TTG ATC AA -3’
